# Supplementary material for: PCID2 Subunit of the Drosophila TREX-2 Complex Has Two RNA-Binding Regions
Source: Curr Issues Mol Biol. 2023 Jul 4;45(7):5662–76. doi: 10.3390/cimb45070357 (PMC10378293; doi:10.3390/cimb45070357)
Supplement: Supplementary file 1 [file cimb-45-00357-s001.zip]

Archive with 1 entries (1 files):
- cimb-2454809-supplementary.pdf
